# Supplementary material for: Early Emergency Medicine Milestone Assessment for Predicting First-Year Resident Performance
Source: MedEdPORTAL. 2024 Mar 12;20:11386. doi: 10.15766/mep_2374-8265.11386 (PMC10928014; doi:10.15766/mep_2374-8265.11386)
Supplement: Supplementary file 1 — MED Stations and Schedule.docxSample EM PGY 1 Orientation Didactic Syllabus.docxMED Checklists.docxMED Station 1 Materials.docxMED Station 2 Materials.docxMED Station 3 Materials.docxMED Station 4 Materials.docxMED Station 5 Materials.docxMED Station 6 Materials.docxMED Station 7 Materials.docxMED Performance Summary.docx [file mep_2374-8265.11386-s001.zip]

Archive with 12 entries (12 files):
- A. MED Stations and Schedule.docx
- C. MED Checklists.docx
- K. MED Performance Summary.docx
- D. MED Station 1 Materials.docx
- E. MED Station 2 Materials.docx
- F. MED Station 3 Materials.docx
- G. MED Station 4 Materials.docx
- H. MED Station 5 Materials.docx
- I. MED Station 6 Materials.docx
- J. MED Station 7 Materials.docx
- B. Sample EM PGY 1 Orientation Didactic Syllabus.docx
- _Educational Summary Report_11386.pdf
